# Supplementary material for: An analysis of characteristics of post-authorisation studies registered on the ENCePP EU PAS Register
Source: F1000Res. 2017 Nov 10;6:1447. Originally published 2017 Aug 14. [Version 2] doi: 10.12688/f1000research.12198.2 (PMC5698914; doi:10.12688/f1000research.12198.2)
Supplement: The full dataset used for analysis, extracted from the PAS register (http://www.encepp.eu/encepp/studiesDatabase.jsp) on the 18th of October 2016 [file f1000research-6-14284-s0000.tgz]

Archive with 1 entries (1 files):
- ea5d6597-4e83-4a0c-9145-a166654bea42_encepp18nov2016data.xlsx
