# Supplementary material for: An analysis of characteristics of post-authorisation studies registered on the ENCePP EU PAS Register
Source: F1000Res. 2017 Nov 10;6:1447. Originally published 2017 Aug 14. [Version 2] doi: 10.12688/f1000research.12198.2 (PMC5698914; doi:10.12688/f1000research.12198.2)
Supplement: The full dataset used for analysis, extracted from the PAS register (http://www.encepp.eu/encepp/studiesDatabase.jsp) on the 18th of October 2016 [file f1000research-6-14284-s0000.tgz › ea5d6597-4e83-4a0c-9145-a166654bea42_encepp18nov2016data.xlsx]

## Sheet: Full dataset 
Status	Official Title	Last Updated	mandated	medical condition to be studied	Is this study being carried out with an established data source?	data sources	us datasources	non-eu/us datasource	scope of the study	if not established data source, design				prospective	retrospective data	retro chart	hybrid
Finalised	Pan European Multi-Database Bladder Cancer Risk Characterisation Study	2016-10-14	ema	type 2 diabetes	yes	cprd, swedish registry, finnish registry, pharmo			risk assessment						1
Finalised	Drug Utilization of Boceprevir and Clinical Management of Health Outcomes of Interest in Chronic Hepatitis C Patients (P08518)	2016-10-12	ema	hepatitis c	no				dus	Prospective patient-based data collection				1
Finalised	Study to Evaluate Physician Knowledge of Safety and Safe Use Information for Diane-35 and Its Generics in Europe: An Observational Post-Authorisation Safety Study	2016-10-12	ema	acne	no				Evaluation of effectiveness of risk minimisation measures	Cross-sectional data collection via a web-based questionnaire or a telephone interview				1
Finalised	A Post Approval Safety Study (PASS): Global Observational Cohort Study on the Prediction of Unwanted Adverse Effects in Individuals Infected with Chronic Hepatitis C Receiving a Long-Acting Interferon plus Ribavirin (GUARD-C)	2016-10-04	ema	hepatitis c	no				risk assessment	Prospective patient-based data collection				1
Finalised	NON-INTERVENTIONAL POST-AUTHORIZATION SAFETY STUDY TO DESCRIBE USE BY INDICATION AND CLINICAL OUTCOMES AMONG PATIENTS WITH COMPLICATED INTRA-ABDOMINAL INFECTION OR COMPLICATED SKIN AND SOFT TISSUE INFECTION TREATED WITH TIGECYCLINE (TYGACIL®) IN THE EUROPEAN UNION	2016-09-28	ema	skin and abdominal infections	no				risk assessment, drug utilisation, evaluation of risk minimisation measures	Retrospective medical charts review study						1
Finalised	A retrospective cohort study to assess the utilization of albiglutide among women of child bearing age in the U.S.	2016-09-27	ema	type 2 diabetes	yes		truven		dus						1
Finalised	A cohort study to investigate the prescribing of albiglutide among women of child-bearing age who have type 2 diabetes	2016-09-27	ema	type 2 diabetes	yes	cprd			dus						1
Finalised	Risk of Skin Cancer and Lymphoma in Users of Topical Tacrolimus, Pimecrolimus, and Corticosteroids	2016-09-20	ema	atopic dermatitis	yes	cprd, oped (denmark), pharmo			risk assessment, dus						1
Finalised	A Postmarketing Noninterventional Cohort Study of the Safety of Live Attenuated Influenza Vaccine (LAIV) in Subjects 2 Through 17 Years of Age	2016-09-16	ema	influenza vaccine	no				risk assessment	exposure registry				1
Finalised	200405 - An observational retrospective database analysis to estimate the risk of multiple sclerosis following vaccination with Arepanrix™ in Manitoba, Canada	2016-09-16	ema	influenza vaccine	yes			manitoba/canadian administrative	risk assessment						1
Finalised	202055 - European Medicines Agency (EMA) post-authorisation safety study of influenza vaccine	2016-09-16	ema	influenza vaccine	no				risk assessment, dus	Prospective patient-based data collection, Routine primary care electronic patient registry				1
Finalised	205639 - Meta-analysis of the risk of autoimmune thyroiditis diseases, Guillain-Barré Syndrome, and Inflammatory Bowel Disease with Cervarix Vaccination	2016-09-16	ema	cervarix vaccine	yes	cprd (plus trial data and ANSM France)			risk assessment						1
Finalised	116602 - Risk of Solid Organ Transplant Rejection Following Vaccination With Pandemrix in the United Kingdom	2016-09-16	ema	influenza vaccine	yes	cprd			safety						1
Finalised	104435 - Post-Authorization Safety Study (PASS) of Post-Marketing Surveillance for Intussusception Following Rotarix Introduction into the Instituto Mexicano del Seguro Social (IMSS) in Mexico	2016-09-16	ema	rotavirus vaccine	no				risk assessment	Routine primary care electronic patient registry				1
Finalised	Drug Utilization Study to Characterize the Prescribing Practice of iduring Typical Clinical Use and to Assess the Main Reason for Prescription	2016-09-15	ema	Flupirtine	yes	ims disease analyzer germany			dus, effectiveness						1
Finalised	Drug utilisation study (DUS) on flupirtine-containing medicinal products	2016-09-15	ema	Flupirtine	yes	ims disease analyzer germany			dus						1
Finalised	Prospective non-interventional cohort study to assess safety and tolerability of 3Fluart 2015/2016 trivalent seasonal influenza vaccine in children, adolescents, adults and elderly subjects	2016-09-15	ema	influenza vaccine	no				disease epidemiology, risk assessment	disease registry, exposure registry, spontaneous reporting				1
Finalised	Angioedema among patients with hypertension treated with aliskiren or other anti-hypertensive medications in the US – a cohort Study and a nested case-control analysis using health claims data	2016-09-14	ema	hypertension	no (?)		ims pharmetrics		risk assessment						1
Finalised	Assessing the Incidence of Ischemic Colitis in Treated Adult Hypertensive Patients in the United States – a Descriptive, Retrospective Cohort Study with Secondary Use of Data from a US Health Claims Database	2016-09-14	ema	hypertension	no (?)		ims pharmetrics		risk assessment						1
Finalised	EMA Self-Controlled Case Study of Fluoroquinolones and Retinal Detachment in The Health Improvement Network database	2016-09-09	ema	fluoroquinolones	yes	thin			risk assessment						1
Finalised	Cardiac profile of patients using rosiglitazone-containing anti-diabetes medicines: a study using the THIN database	2016-09-09	ema	type 2 diabetes	yes	thin			off-label use						1
Finalised	A Prospective, Observational Drug Utilization Study of Cobicistat in Adults with HIV-1 Infection	2016-09-09	ema	hiv	no				risk assessment, dus	Prospective patient-based data collection				1
Finalised	Utilization of Ribavirin in Pediatric Patients with Hepatitis C Virus - Aggregated Experience of European Specialists (MK-8908-060)	2016-09-08	ema	hepatitis c	no				dus	This is a cross-sectional retrospective drug utilization study of a sample of at least 20 physicians (total of at least 10 study sites) throughout the specified countries.				1
Finalised	PDS290 Focused Usability Test of colour-blind individuals’ ability to differentiate between Tresiba® 100 units/mL FlexTouch®, Tresiba® 200 units/mL FlexTouch®, and NovoRapid® FlexPen® pen-injectors and cartons	2016-09-08	ema	diabetes	no				device usability	Test consists of a hands-on session and a post-test interview. The hands-on portion of the test will require all participants to perform a total of 3 carton differentiation tasks and 3 pen-injector differentiation tasks. After the participant performs all tasks and other aforementioned activities, a post-test (i.e., exit) interview will be conducted.				1
Finalised	Cohort Study of Pioglitazone and Bladder Cancer in Patients with Type II Diabetes	2016-09-06	ema	diabetes	no (?)		kaiser permanente		risk assessment, disease epi						1
Finalised	Drug Utilization Study on Diane®-35 (and generics) in European healthcare databases	2016-08-31	ema	acne	yes	thin, pharmo, hsd italy			dus						1
Finalised	A non-interventional, open observational non-inferiority study in two cluster-assigned cohorts of children aged 14 months into the safety of NeisVac-C® vaccines manufactured at two different production sites and given simultaneously with measles-mumps-rubella vaccine, assessed by web-based intensive monitoring	2016-08-22	ema	meningitis vaccine	no				risk assessment	Prospective patient-based data collection				1
Finalised	A Study on the Utilization of Pioglitazone in Clinical Practice With Regard to Diabetic Treatment Regimen and Comorbidities	2016-08-16	ema	type 2 diabetes	yes	cprd			dus						1
Finalised	A study on the utilization of pioglitazone in clinical practice in the UK after the label change in July 2011	2016-08-16	ema	type 2 diabetes	yes	cprd			dus						1
Finalised	Post Authorization Safety Study: Knowledge about safety precautions among physicians in Denmark prescribing CPA/EE products	2016-08-11	ema	acne/hirsuitism	no				dus	cross-sectional physician questionnaire				1
Finalised	Evaluation of the effectiveness of additional risk minimisation measures (aRMMs) that aim to reduce the risks of phototoxicity, squamous cell carcinoma (SCC) of the skin and hepatic toxicity in patients receiving voriconazole in the European Union (EU)	2016-08-10	ema	anti-fungal	no				effectiveness	cross-sectional survey				1
Finalised	A Retrospective Cohort Study of the Risk of Severe Hepatoxicity in Hospitalized patients Treated with Echinocandins	2016-08-10	ema	anti-fungal	yes		humedica, cerner		risk assessment						1
Finalised	Evaluation of the Potential Association Between Voriconazole Use and Squamous Cell Carcinoma (SCC) of Skin Among Patients With Lung or Lung/Heart Transplants	2016-08-08	ema	anti-fungal	no				risk assessment	A new database is being developed by the Principal Investigator by compiling patient-level data from several lung transplant centers in EU and North America.- retrospective						1
Finalised	Assessment of the safety of LABAs in asthma in routine care by combining healthcare databases and direct patient follow-up	2016-07-29	ema	asthma	yes	thin, SNIIR-AM, astro-lab france and uk			risk assessment, dus						1
Finalised	Post-authorization Safety Program Using the Swedish National Registers—A Validation Study of Cardiovascular and Neoplasm Events in Users of Pharmacological Treatments for Overactive Bladder	2016-07-26	ema	overactive bladder	yes	swedish register			risk assessment, dus						1
Finalised	Post-Authorization Safety Program—Validation of the Danish Data Resources for the Study of Cardiovascular and Neoplasm Events in Users of Treatments for Overactive Bladder	2016-07-26	ema	overactive bladder	yes	danish register			risk assessment, dus						1
Finalised	Post-authorization safety program – validation of the Clinical Practice Research Datalink for the study of cardiovascular and neoplasm events in users of treatments for overactive bladder	2016-07-26	ema	overactive bladder	yes	cprd			risk assessment, dus (? Not mentioned but same as previous?)						1
Finalised	EMA study on prescribing of ibuprofen in the French primary care setting	2016-07-26	ema	ibubrofen	No (?)	ims france			dus						1
Finalised	EMA study on prescribing of codeine to children and adolescents for cough and cold	2016-07-26	ema	cough	yes	thin, ims uk			dus						1
Finalised	Trends in co-prescribing of renin-angiotensin system (RAS)-acting agents in France, Germany and the UK during 2001 - 2012.	2016-07-26	ema	renin-angiotensin drugs	yes	ims france, germany, uk			dus						1
Finalised	Evaluation of the Use of Nepafenac in Selected European Populations	2016-07-22	ema	opthalmic NSAID	yes	oped denmark, pharmo			dus						1
Finalised	A multinational, observational study to investigate the use of dexmedetomidine (dexdor®) in clinical practice.	2016-07-20	ema	anti-anxiety, sedative	no				dus	Patient medical records retrospective						1
Finalised	Prescription patterns of combined hormonal contraceptives with 3rd or 4th versus 2nd generation progestogens in France, Germany and the UK during 2002- 2011: A retrospective analysis of the IMS Disease Analyser databases	2016-07-19	ema	contraceptives	yes	ims france, germany, uk			dus						1
Finalised	Validation of statistical signal detection procedures in eudravigilance post-authorization data: a retrospective evaluation of the potential for earlier signalling.	2016-07-19	ema	adverse events	yes	eudravigilance			risk assessment						1
Finalised	EMA study on prescribing of testosterone in the primary care setting	2016-07-19	ema	testosterone containing meds	No (?)	ims uk			dus						1
Finalised	Prescribing of zolpidem in the primary care setting in France, Germany and the UK during 2012.	2016-07-19	ema	insomnia	yes	ims france, germany, uk			dus						1
Finalised	EMA drug utilisation study of cyproterone-ethinylestradiol products	2016-07-19	ema	contraceptives	yes	ims france, germany, uk			dus						1
Finalised	A cross-sectional study of patients with immune thrombocytopenic purpura and caregivers to estimate the proportion who administer romiplostim correctly after receipt of home administration training materials (20120269)	2016-05-12	ema	Immune thrombocytopenic purpura	no				effectiveness	Prospective patient-based data collection				1
Finalised	European bivalirudin utilisation in practice 2	2016-03-31	ema	Percutaneous coronary intervention	no				dus	Patient medical records retrospective						1
Finalised	Post-authorisation study to evaluate the effectiveness of the risk minimisation activities in the treatment of SPAF	2016-03-30	ema	atrial fibrillation	no				risk assessment	x-sectional survey Physician’s knowledge and recommendations to their patients on appropriate dosing and minimizing the risk of bleeding when treated with Pradaxa® Patients’ understanding of the disease, bleeding signs, what to do in case of bleeding and how to deal with emergency situations				1
Finalised	Arrhythmogenic Potential of Drugs	2015-12-21	ema	arrhythmogenic potential of antipsychotics, anti-infectives and H1-antihistamines	yes	gepard, healthsearch/cegedim italy, thin, ipci netherlands, emilia romagna, lazio, aarhus			risk asses, dus						1
Finalised	Estimation of Off-Label Use of XGEVA® (denosumab) Using Population-Based Databases in Denmark (20101335)	2015-12-07	ema	denosumab off label use	yes	danish register			dus						1
Finalised	Medical Records Review to Describe the Patterns of KRAS Testing and Vectibix Use in Europe (20101120)	2015-11-30	ema	Colorectal cancer metastatic	no				dus	Cross-sectional medical chart review.						1
Finalised	A PHARMO Study on the Utilization of Pioglitazone in Clinical Practice in The Netherlands with Regard to Diabetic Treatment Regimen and Co-morbidities	2015-10-21	ema	type 2 diabetes	yes	pharmo			dus						1
Finalised	Patterns and Determinants of Use of Oral Contraceptives in the European Union	2015-09-25	ema	contraceptives	yes	pharmo, ipci netherlands, thin, lombardia, toscana			dus						1
Finalised	Validation of a US Health Care Claims Database for the Study of Cardiovascular and Neoplasm Events Among Users of Treatments for Overactive Bladder	2015-08-31	ema	overactive bladder	No (?)		humana		dus	administrative database, medical record abstraction					1
Finalised	Association between anxiolytic or hypnotic drugs and total mortality	2015-08-12	ema	anxiety/insomnia	yes	cprd, egb (france)			risk assessment						1
Finalised	Pharmaco-epidemiologic study on occurrence of adverse events	2015-08-03	ema	cancer pain	no				risk, dus, effectiveness	Prospective patient-based data collection				1
Finalised	Effectiveness evaluation survey for Eurartesim	2015-07-30	ema	malaria	no				effectiveness	questionnaire completion by phone				1
Finalised	Post-authorisation safety study to evaluate the effectiveness of the risk minimisation activities.	2015-07-23	ema	acne/hirsuitism	no				risk, effectiveness	Prospective patient-based data collection, Prescription event monitoring, Administrative database, e.g. claims database				1
Finalised	Multi-center non-drug-interventional extension study to assess long-term safety and effects on growth in patients who received bosentan or placebo as adjunctive therapy to inhaled nitric oxide for persistent pulmonary hypertension of the newborn in FUTURE 4 (AC-052-391)	2016-10-25	ema	pulmonary hypertension	no				risk	Prospective patient-based data collection,Retrospective data collection allowed.				1
Finalised	Assessment of the effectiveness of risk minimisation measures set up for new safety information for Efient® (Prasugrel): a multinational survey among physicians to evaluate their knowledge and consideration of the new safety warning for Prasugrel in four European countries	2016-10-13	ema	acute coronary syndrome	no				risk	cross sectional survey				1
Finalised	Drug utilisation safety study	2015-04-27	ema	acne/hirsuitism	no				dus	prescription event monitoring				1
Finalised	EDURANT / EVIPLERA Health Care Professional Survey	2015-04-10	ema	HIV	no				effectiveness	Ipsos' panel of physicians for relevant markets.				1
Finalised	Physician Survey to Assess Effectiveness of Strattera Risk Minimisation Activities in Prescribers Treating Adult Patients with ADHD	2015-03-17	ema	adhd	no				effectiveness	survey				1
Finalised	Strattera patient exposures and adherence in the United Kingdom, Germany, the Netherlands, and Sweden: 2014 Bi-annual assessment report	2015-03-17	ema	adhd	yes	cprd, swedish registry, ims netherlands, germany, uk			dus						1
Finalised	A Study of Treatments for Overactive Bladder: Incidence and Validation of Cardiovascular and Cancer Outcomes and Examination of Drug-Use Patterns in a US Health Care Claims Data Environment	2015-02-02	ema	overactive bladder	No (?)		optum		dus	administrative database, medical record abstraction					1
Finalised	Risk of cardiac valve disorders associated with the use of biphosphonates	2014-11-18	ema	bisphosphonates	yes	healthsearch/cegedim italy, thin, ipci netherlands, lazio, toscana, lombardia			risk						1
Finalised	Hepatic Outcomes Among Adults Taking Duloxetine in	2014-10-01	ema	depression	yes		optum		risk						1
Finalised	Metformin use in renal impairment	2014-09-19	ema	diabetes	yes	cprd, danish registries			dus						1
Finalised	Study of Acute Liver Transplant: A study of NSAIDs-exposed acute liver failure in European transplant centres	2014-06-18	ema	liver transplant	no				risk	retrospective analysis? Disease/case registry, National liver transplant registries/waiting lists in France (CRISTAL), Ireland and UK (UKTR), and Netherlands; Local liver transplant waiting lists in Greece, Italy, Portugal; Patient medical files at the participating liver transplant centers						1
Finalised	SURVEILLANCE STUDY OF PHOTOCONTACT DERMATITIS LEADING TO HOSPITALIZATION IN EUROPE WITH A SPECIAL FOCUS ON TOPICAL KETOPROFEN AND OTHER TOPICAL NSAIDs, INCLUDING EVALUATION OF SEVERE PHOTOSENSITIVITY REACTIONS - Pilot phase -	2014-04-09	ema	pain	no				risk, dus	Prospective patient-based data collection				1
Finalised	Treatment patterns in acute myocardial infarction patients initiated with prasugrel or clopidogrel during the index hospitalisation with one year follow-up	2014-03-05	ema	mi/acs	yes	fast-mi france (registry)			risk						1
Finalised	Treatment Patterns and Bleeding Risks Comparison in Patients Treated with Clopidogrel or Prasugrel during the Index Hospitalisation in Sweden	2014-02-26	ema	mi/acs	yes	scarr sweden (registry)			risk, dus						1
Finalised	Prasugrel Treatment Patterns in Outpatient Settings in Germany, the United Kingdom, and France	2014-02-26	ema	mi/acs	yes	cprd, ims france germany uk			dus						1
Finalised	Treatment Patterns and Bleeding Risks Comparison in Patients Treated with Clopidogrel and Prasugrel during the Index Hospitalisation in Germany	2014-02-26	ema	mi/acs	yes	ALKK-PCI registry, Germany			risk						1
Finalised	A/H1N1 pandemic vaccines and pregnancy outcomes	2013-11-28	ema	vaccine	yes	cprd			risk						1
Finalised	Isotretinoin and the effectiveness of the pregnancy prevention programmes in Europe	2013-09-03	ema	acne	yes	cprd, emilia romagna, SAIL, tuscany, norwegian register			dus						1
Finalised	Monitoring the effectiveness of risk minimisation in patients treated with pioglitazone-containing products	2012-12-13	ema	diabetes	yes	cprd, danish registries, ipci netherlands			risk, dus						1
Finalised	International Study of Incident Cancer- Breast Cancer	2012-10-22	ema	diabetes	no				risk, dus	Prospective patient-based data collection (actually retrospective chart review)						1
Finalised	Impact of risk minimisation in patients treated with rosiglitazone-containing products	2011-11-03	ema	diabetes	yes	cprd, danish registries			risk, dus						1
Ongoing	A Post-Authorization Safety Study of Golimumab in Ulcerative Colitis Using the Spanish ENEIDA Registry	2016-10-10	ema	ulcerative colitis	yes	ENEIDA (registry), Spain			risk						1
Ongoing	A Multicentre, EU-wide, Non-Interventional Post-Authorisation Study to Assess the Safety and Usage of Delamanid In Routine Medical Practice in Multidrug-Resistant Tuberculosis Patients.	2016-10-06	ema	tb	no				dus	he PASS study will collect information routinely documented in patient medical records or NTPs (National tuberculosis programme)						1
Ongoing	Characteristics of patients initiating empagliflozin or other non-insulin glucose lowering drugs in the United Kingdom	2016-10-03	ema	diabetes	yes	cprd			dus						1
Ongoing	Post-Authorisation Safety Study of Agomelatine and the Risk of Hospitalisation for Acute Liver Injury	2016-09-30	ema	depression	yes	gepard, swedish register, danish register, sidiap, epichron spain			risk						1
Ongoing	European multicenter retrospective-prospective cohort study to observe Safinamide safety profile and pattern of use in clinical practice during the first post-commercialization phase - Study Z7219N02	2016-09-29	ema	parkinson's disease	no				risk, dus	Prospective patient-based data collection, Retrospective patient-based data collection (medical charts). hybrid							1
Ongoing	Pregnancy Registry for Eurartesim	2016-09-27	ema	malaria	no				risk	Prospective patient-based data collection				1
Ongoing	Safety registry for Eurartesim	2016-09-27	ema	malaria	no				risk	Prospective patient-based data collection				1
Ongoing	European Program of Post-Authorization Safety Studies for Protelos®/Osseor® through EU-ADR Alliance	2016-09-27	ema	osteoporosis	yes	sidiap, danish register, healthsearch/cegedim italy, thin, ipci netherlands			risk, dus						1
Ongoing	A non-interventional Post Authorization Safety Study (PASS) to evaluate long-term safety of Orfadin treatment in hypertyrosinemia type 1 (HT-1) patients in standard clinical care	2016-09-27	ema	hypertyrosinemia	no				risk	Prospective patient-based data collection, Beside prospective data collection retrospective data will be collected from an ongoing Post-marketing surveillance program (PMS). The PMS will be replaced by the non-interventional PASS. hybrid							1
Ongoing	SABLE: A 5-Year Prospective Observational Registry to Assess Adverse Events of Interest and Effectiveness in Adults with Active, Autoantibody-Positive Systemic Lupus Erythematosus Treated With or Without Benlysta (Belimumab)	2016-09-27	ema	sle	no				risk, effectiveness	Prospective patient-based data collection				1
Ongoing	PRJ2203: A Prospective Observational Cohort Study to Monitor and Compare the Occurrence of Hypersensitivity Reaction and Hepatotoxicity in Patients Receiving Dolutegravir (with and without Abacavir) or other Integrase Inhibitors (with or without Abacavir)	2016-09-27	ema	hiv	yes (?)				risk	Prospective patient-based data collection- nested within ongoing data collection study eurosida				1
Ongoing	An Observational Study of the Risk of Acute Pancreatitis in Subjects Exposed to Albiglutide, Other GLP-1 Agonists or DPP-4 Inhibitors Compared to Other Antidiabetic Agents	2016-09-27	ema	type 2 diabetes	yes		truven		risk						1
Ongoing	NN1841-3868 Use of rFXIII in treatment of congenital FXIII deficiency, a prospective multi-centre observational study	2016-09-27	ema	congenital FXIII deficiency	no				risk	Prospective patient-based data collection				1
Ongoing	NN304-4016 An international non-interventional cohort study to evaluate the safety of treatment with insulin detemir in pregnant women with diabetes mellitus. Diabetes Pregnancy Registry	2016-09-27	ema	type 2 diabetes	no				risk	Prospective patient-based data collection				1
Ongoing	NN7008-3553 A Multi-centre Non-interventional Study of Safety and Efficacy of Turoctocog Alfa (rFVIII) During Long-Term Treatment of Severe and Moderately Severe Haemophilia A (FVIII =<2%)	2016-09-27	ema	Haemophilia A	no				risk	Prospective patient-based data collection				1
Ongoing	Post-Authorisation Safety Study (PASS) for Flupirtine – Effect of Risk Minimisation Measures in Germany	2016-09-26	ema	pain	yes	ims germany			risk, dus, effectiveness						1
Ongoing	An Observational Study of Cardiac Events in Patients With HER2 Positive Early Breast Cancer Treated With Herceptin®	2016-09-22	ema	breast cancer	no				risk	Prospective patient-based data collection				1
Ongoing	Prospective non-interventional investigation to evaluate the long-term safety and linked efficacy of the three-dimensional autologous chondrocyte implantation product in paediatric patients from 15 to less than 18 years of age treated with the product until December 2011	2016-09-22	ema	cartilage defects	no				risk, effectiveness	Prospective patient-based data collection				1
Ongoing	An Observational, Prospective Cohort Study to Evaluate Safety and Efficacy of RemsimaTM in Patients with Rheumatoid Arthritis	2016-09-22	ema	rheumatoid arthritis	no				risk, effectiveness	Prospective patient-based data collection				1
Ongoing	An observational, prospective cohort study to evaluate the safety and efficacy of Remsima in patients with Crohn's disease (CD) and Ulcerative Colitis (UC)	2016-09-22	ema	crohn's and uc	no				risk	Prospective patient-based data collection				1
Ongoing	An Observational, Prospective Cohort Study to Evaluate Safety and Efficacy of RemsimaTM in Patients with Ankylosing Spondylitis(AS)	2016-09-22	ema	ankylosing spondylitis	no				risk	Prospective patient-based data collection				1
Ongoing	A Prospective Pediatric Longitudinal Evaluation to Assess the Long-Term Safety of Tacrolimus Ointment	2016-09-21	ema	dermatitis	no				risk	Prospective patient-based data collection				1
Ongoing	Disease registry for patients with Niemann-Pick Type C disease	2016-09-21	ema	niemann pick type c	no				risk, dus	Prospective patient-based data collection				1
Ongoing	Risk of venous thromboembolism - the role of oral contraceptives - a Case Control study comparing levonorgestrel and chlormadinone acetate	2016-09-20	ema	contraceptives	no				risk	Prospective patient-based data collection				1
Ongoing	EURopean Active Surveillance study - Comparing Regimens of Administration in combined hormonal contraception	2016-09-20	ema	contraceptives	no				risk, dus, effectiveness	Prospective patient-based data collection				1
Ongoing	European Active Surveillance Study of LCS12	2016-09-20	ema	contraceptives	no				risk, dus, effectiveness	Prospective patient-based data collection				1
Ongoing	Drug Utilization Study on the Prescribing Indications for CPA/EE in 5 European Countries	2016-09-20	ema	contraceptives	no				dus	Questionnaires will be filled out by the participating physicians - x-sectional survey				1
Ongoing	International Active Surveillance Study of Women Taking Dienogest for Endometriosis: Visanne Post-approval Observational Study	2016-09-20	ema	endometriosis	no				risk, dus, effectiveness	Prospective patient-based data collection				1
Ongoing	Prospective, multinational, non-interventional post-authorisation study to document the long-term immunogenicity, safety, and efficacy of Human-cl rhFVIII (simoctocog alfa) in patients with haemophilia A treated in routine clinical practice	2016-09-20	ema	hemophilia a	no				effectiveness	Prospective patient-based data collection				1
Ongoing	Multinational, multi-database drug utilization study of indacaterol/glycopyrronium bromide in Europe	2016-09-19	ema	copd	yes	thin, sidiap, ipci netherlands, health search/cegedim italy			risk, dus						1
Ongoing	Multinational database cohort study to assess RMP-specified safety outcomes in association with indacaterol/glycopyrronium bromide in Europe	2016-09-19	ema	copd	yes	thin, sidiap, ipci netherlands, health search/cegedim italy			risk						1
Ongoing	Disease Registry for Patients with Digital Ulcers associated with Systemic Sclerosis	2016-09-19	ema	pah	no				risk, dus, effectiveness	Prospective patient-based data collection				1
Ongoing	205533 (V72_82OB) - 4CMenB pregnancy registry: an observational study of the safety of 4CMenB exposure in pregnant women and their offspring	2016-09-19	ema	vaccine	no				effectiveness	Prospective patient-based data collection				1
Ongoing	A pharmacoepidemiological study of rivaroxaban use and potential adverse outcomes in routine clinical practice in Sweden	2016-09-19	ema	acute coronary syndrome	yes	swedish register			risk, dus, effectiveness						1
Ongoing	An Observational Post-Authorisation Safety Specialist Cohort Monitoring Study (SCEM) to Monitor the Safety and Utilisation of Asenapine (Sycrest) in the Mental Health Trust Setting in England	2016-09-16	ema	bipolar	no				risk, dus	Prospective patient-based data collection				1
Ongoing	A non-interventional post authorisation registry of patients treated with pomalidomide for relapsed and refractory multiple myeloma who have received at least two prior treatment regimens, including both lenalidomide and bortezomib, and have demonstrated disease progression on the last therapy	2016-09-16	ema	multiple myeloma	no				dus	Prospective patient-based data collection				1
Ongoing	205514 (V72_38OB) - Post-licensure observational effectiveness study of meningococcal B vaccine 4CMenB (Bexsero®) vaccination.	2016-09-16	ema	vaccine	no				effectiveness	Prospective patient-based data collection				1
Ongoing	A prospective non-interventional post-authorization safety study (PASS), designed as a disease registry of patients with transfusion dependent IPSS low or intermediate-1-risk myelodysplastic syndromes (MDS) and isolated del(5q)	2016-09-16	ema	myelodysplastic syndrome	no				effectiveness	Prospective patient-based data collection				1
Ongoing	A non-interventional biomarker study in patients with Non-Small Cell Lung Cancer (NSCLC) of adenocarcinoma tumour histology eligible for treatment with Vargatef® according to the approved label.	2016-09-16	ema	lung cancer	no				effectiveness	Prospective patient-based data collection				1
Ongoing	A Multicenter Cohort Study of the Short and Long-term Safety of Micafungin and Other Parenteral Antifungal Agents	2016-09-15	ema	antifungal	no		y		risk	EMRs from US hospitals- retrospective					1
Ongoing	Disease characteristics and outcomes of pulmonary arterial hypertension in children and adolescents in real-world clinical settings: Sytematic Review of prospective, observational registries	2016-09-15	ema	pulmonary hypertension	yes		y		risk, effectiveness	systematic review of netherlands registry, french registry, us					1
Ongoing	Observational single-cohort data base study of dapagliflozin utilisation in Europe	2016-09-15	ema	type 2 diabetes	yes	ims france, germany, uk, belgium, spain, italy			risk, dus						1
Ongoing	A Cohort Study to Assess Various Safety Outcomes of Interest in Users of Aliskiren Using Claims Data	2016-09-14	ema	hypertension	no?		marketscan, united health		risk						1
Ongoing	A non-interventional, population-based register study on the prescription of etoricoxib (Arcoxia®) to dental surgery patients in the Nordic countries (MK-0663-170)	2016-09-14	ema	pain	yes	denmark, finland, sweden, norway registries			dus						1
Ongoing	Myozyme (alglucosidase alfa) Safety Information Packet effectiveness evaluation: a health care professional survey	2016-09-13	ema	pompe disease	no				effectiveness	cross sectional survey				1
Ongoing	An assessment of physician knowledge and understanding of the risks of vandetanib (Caprelsa®) within the European Union.	2016-09-09	ema	Medullary thyroid cancer	no				effectiveness	cross sectional survey				1
Ongoing	Long-Term Post-Marketing Observational Study of the Safety of Roflumilast	2016-09-09	ema	copd	yes	gepard, swedish register	US DoD		risk						1
Ongoing	Program to evaluate the Tasigna (nilotinib) educational materials: survey to patients and physicians in five EU countries	2016-09-08	ema	leukemia	no				dus	physician and patient survey				1
Ongoing	A Five-year, Observational, Non-interventional Follow-up to: A Phase III, Multicenter, Double-Blind, Randomized, Placebo-Controlled Clinical Trial to Evaluate the Safety and Efficacy of Sitagliptin in Pediatric Patients with Type 2 Diabetes Mellitus with Inadequate Glycemic Control (MK-0431-351)	2016-09-08	ema	type 2 diabetes	no				risk	Prospective patient-based data collection				1
Ongoing	Safety and Effectiveness of Ramucirumab in Patients with Advanced Gastric Cancer in the European Union and North America: A Prospective Observational Registry	2016-09-07	ema	gastric cancer	no				risk	Prospective patient-based data collection				1
Ongoing	An Observational, Drug Utilization Study of Viread® in Children and Adolescents with HIV-1 Infection	2016-09-07	ema	hiv	yes?				dus	Prospective patient-based data collection- nested within ongoing data collection study epiccc				1
Ongoing	Observational Cohort Study to Assess Rilpivirine (RPV) Utilization According to the European SmPC	2016-09-06	ema	hiv	yes?				dus	Prospective patient-based data collection- nested within ongoing data collection study eurosida				1
Ongoing	Survey to Measure the effectiveness of the Mycamine Prescriber Checklist in the European Union	2016-09-05	ema	infection	no				effectiveness	online survey				1
Ongoing	XYREM EU-RMP: Effectiveness Assessment Protocol of Educational Materials	2016-09-05	ema	narcolepsy	no				effectiveness	Surveys will be used to assess the effectiveness of the risk minimisation methods available to prescribers				1
Ongoing	Comparison of the Risk of Cancer Between Patients With Type 2 Diabetes Exposed to Dapagliflozin and Those Exposed to Other Antidiabetic Treatments	2016-08-31	ema	type 2 diabetes	yes	pharmo, cprd	healthcore, medicaid		risk						1
Ongoing	Comparison of the Risk of Severe Complications of Urinary Tract Infections (UTI) Between Patients With Type 2 Diabetes Exposed to Dapagliflozin and Those Exposed to Other Antidiabetic Treatments	2016-08-31	ema	type 2 diabetes	yes	cprd	healthcore, medicaid		risk						1
Ongoing	Comparison of the Risk of Acute Kidney Injury Between Patients With Type 2 Diabetes Exposed to Dapagliflozin and Those Exposed to Other Antidiabetic Treatments	2016-08-31	ema	type 2 diabetes	yes	cprd	healthcore, medicaid		risk						1
Ongoing	Comparison of the Risk of Acute Liver Injury Between Patients With Type 2 Diabetes Exposed to Dapagliflozin and Those Exposed to Other Antidiabetic Treatments	2016-08-31	ema	type 2 diabetes	yes	cprd	healthcore, medicaid		risk						1
Ongoing	Retrospective Chart Review to Evaluate the Effectiveness of the Risk Minimization Measures for the Use of Flupirtine 100 mg Immediate-Release Capsules in daily Practice	2016-08-30	ema	pain	no				risk	retrospective chart review						1
Ongoing	A 36 month observational study to describe the long-term efficacy and safety of ranibizumab 0.5 mg treatment in patients with visual impairment due to choroidal neovascularization (CNV) secondary to pathologic myopia (PM)	2016-08-25	ema	myopia	no				effectiveness	Prospective patient-based data collection				1
Ongoing	A cross-sectional study to evaluate the effectiveness of XALKORI Patient Information Brochure among non-small cell lung cancer (NSCLC) patients receiving XALKORI treatment in Europe	2016-08-23	ema	lung cancer	no				effectiveness	patient survey				1
Ongoing	A cross-sectional study to evaluate the effectiveness of XALKORI Therapeutic Management Guide among physician prescribing XALKORI in Europe	2016-08-23	ema	lung cancer	no				effectiveness	physician survey				1
Ongoing	Post-injection Syndrome in Patients with Schizophrenia Receiving Olanzapine Long-Acting Injection	2016-08-22	ema	schizophrenia	no				risk	Prospective patient-based data collection				1
Ongoing	A multinational active safety surveillance study of crizotinib in Europe	2016-08-19	ema	lung cancer	yes	danish register, pharmo, swedish register, finnish register			risk, effectiveness						1
Ongoing	Cohort Study of Venous Thromboembolism and Other Clinical Endpoints among Osteoporotic Women Prescribed Bazedoxifene, Bisphosphonates or Raloxifene in Europe.	2016-08-17	ema	osteoporosis	no?	cegedim france, uk, germany, spain, THIN			risk						1
Ongoing	LONG-TERM SURVEILLANCE STUDY OF LATANOPROST TO MONITOR HYPERPIGMENTATION CHANGES IN THE EYE IN PEDIATRIC POPULATIONS	2016-08-16	ema	glaucoma	no				risk	Prospective patient-based data collection				1
Ongoing	A European observational registry collecting efficacy and safety data in newly diagnosed pediatric Philadelphia-positive (Ph+) Acute Lymphoblastic Leukemia (ALL) patients treated with chemotherapy + imatinib ± hematopoietic stem cell treatment (±HSCT)	2016-08-16	ema	leukemia	no				risk, effectiveness	Prospective patient-based data collection				1
Ongoing	Radium-223 alpha Emitter Agent in non-intervention Safety Study in mCRPC popUlation for long-teRm Evaluation	2016-08-16	ema	prostate cancer	no				risk	Prospective patient-based data collection				1
Ongoing	A Non-interventional Observational Longitudinal Post-Authorization Safety Study (PASS) of SIMPONI® in Treatment of Ulcerative Colitis using Nordic National Health Registries (MK-8259-013)	2016-08-15	ema	ulcerative colitis	yes	danish register, swedish register			risk, dus						1
Ongoing	Effectiveness of Xiapex® educational material for healthcare professionals in the treatment of Peyronie’s disease - a non-interventional post-authorization safety study	2016-08-15	ema	Peyronie's disease	no				risk	physician survey				1
Ongoing	EXPERT, EXPosurE Registry RiociguaT in patients with pulmonary hypertension	2016-08-12	ema	pulmonary hypertension	no				risk	Prospective patient-based data collection				1
Ongoing	Xarelto (Rivaroxaban) Risk Minimisation Plan Evaluation: Patient and Physician Knowledge of Key Safety Messages	2016-08-12	ema	nvaf	no				effectiveness	cross sectional survey				1
Ongoing	Correlate - Safety and Effectiveness of Regorafenib in Routine Clinical Practice Settings	2016-08-12	ema	Colorectal cancer metastatic	no				risk, effectiveness	Prospective patient-based data collection				1
Ongoing	A Drug Utilization Study of Xofigo Use in Sweden	2016-08-08	ema	prostate cancer	yes	swedish register			dus						1
Ongoing	A THAOS Sub-Study Evaluating the Effects of Tafamidis on Disease Progression in Patients with non-V30M Mutations and Symptomatic Neuropathy	2016-08-05	ema	amyloidosis	yes?				risk, effectiveness	disease registries Prospective				1
Ongoing	Post-licensure observational safety study after meningococcal B vaccine 4CMenB (Bexsero®) vaccination in routine UK care.	2016-08-04	ema	vaccine	yes	thin			risk						1
Ongoing	A Long-Term Non-Interventional Registry to Assess Safety and Effectiveness of HUMIRA (adalimumab) in Pediatric Patients with Moderately to Severely Active Crohn’s Disease (CD) - CAPE	2016-08-02	ema	crohn's	no				risk,effectiveness	registry				1
Ongoing	ABILIFY for the Adolescent Bipoloar I Mania Indication of Tool Effectiveness Evaluation Strategy	2016-08-01	ema	bipolar	no				effectiveness	surveys				1
Ongoing	Post-licensure observational safety study of specific outcomes after Optaflu vaccination among adults in The Health Improvement Network (THIN) database of routine UK primary care records	2016-07-29	ema	vaccine	yes	thin			risk						1
Ongoing	Viread Observational, Cross -Sectional Drug Utilisation Study in Children and Adolescents with Chronic Hepatitis B	2016-07-28	ema	hep b	no				dus	surveys				1
Ongoing	Aclidinium Bromide Drug Utilisation Post-Authorisation Safety Studies (DUS): Common Protocol for Aclidinium (DUS1) and Aclidinium/Formoterol Fixed-Dose Combination (DUS2)	2016-07-27	ema	copd	yes	gepard, thin, danish register			dus						1
Ongoing	Cilostazol Drug Utilisation Study	2016-07-27	ema	claudication	yes	iacs spain, sidiap spain, gepard, thin, swedish register			dus						1
Ongoing	Non-interventional multi-country prospective cohort study to investigate patterns of use of Selincro® and frequency of adverse drug reactions in routine clinical practice	2016-07-27	ema	alcohol use	no				dus, risk	Prospective patient-based data collection				1
Ongoing	VERIFIE (Velphoro Evaluation of Real-lIfe saFety, effectIveness and adherencE):	2016-07-26	ema	Hyperphosphataemia	no				risk, dus, effectiveness	Prospective patient-based data collection				1
Ongoing	ZeSS: A Prospective Observational Safety Study of Patients with BRAFV600 Mutation-positive Unresectable or Metastatic Melanoma Treated with Vemurafenib (Zelboraf®)	2016-07-22	ema	melanoma	no				risk	Prospective patient-based data collection				1
Ongoing	Post-authorisation Safety Study to Evaluate the Long-term Safety of Dexamfetamine (Dexamed®, Attentin®, Amfexa®)	2016-07-22	ema	adhd	yes	thin, ims germany	pharmetrics		risk						1
Ongoing	Incidence of Thyroid Neoplasm and Pancreatic Cancer in Type 2 Diabetes Mellitus Patients who Initiate Once Weekly Exenatide Compared with Other Antihyperglycemic Drugs	2016-07-21	ema	type 2 diabetes	yes	cprd			risk						1
Ongoing	A drug utilisation study (DUS) of the use of oral fidaxomicin in the routine clinical setting (2819-CL- 2002)	2016-07-21	ema	antibiotic	no				dus	retrospective chart review						1
Ongoing	Evaluation of the potential for and clinical impact of increased ALT in patients using the AbbVie 2-DAA or 3-DAA regimens in a real world setting	2016-07-20	ema	hepatitis c	yes?				risk	registry prospective data collection				1
Ongoing	A Multi-National, Prospective, Observational Study in Patients with Unresectable or Metastatic Melanoma	2016-07-20	ema	melanoma	no				risk, dus	Prospective patient-based data collection				1
Ongoing	Post-Authorisation Observational Study to Evaluate the Safety of ADASUVE® (Staccato loxapine for inhalation) in Agitated Persons in Routine Clinical Care	2016-07-20	ema	agitation	no				risk, effectiveness	Prospective patient-based data collection				1
Ongoing	Utilisation of Dulaglutide in European Countries: A Cross-Sectional, Multi-Country and Multi-Source Drug Utilisation Study Using Electronic Health Record Databases	2016-07-19	ema	type 2 diabetes	yes	sidiap, swedish register, cprd, ims france, ims germany			dus						1
Ongoing	Multicenter, Non-Interventional, Retrospective, Matched Cohort Study of Patients Monoinfected with Chronic Hepatitis B and with Moderate or Severe Renal Impairment Treated with Viread® or Baraclude®	2016-07-19	ema	hep b	no				risk, effectiveness	retrospective chart review						1
Ongoing	Prevalence of immunology testing in patients treated with alglucosidase alfa with significant hypersensitivity/anaphylactic reactions	2016-07-19	ema	glycogen storage disease II	no				effectiveness	spontaneous reporting-prospective				1
Ongoing	An International Pregnancy Exposure registry of Women With Multiple Sclerosis (MS) exposed to Teriflunomide	2016-07-19	ema	multiple sclerosis	no				risk	Prospective patient-based data collection				1
Ongoing	An observational study on growth in HIV-infected children and adolescents on antiretroviral therapy in Europe, with special reference to darunavir	2016-06-28	ema	hiv	no				risk	use of data from within ongoing data collection study epiccc- retrospective				1
Ongoing	Post-authorisation safety study in patients with type 2 diabetes mellitus to assess the risk of acute liver injury, acute kidney injury and chronic kidney disease, severe complications of urinary tract infection, and the risk of genital infections, among patients treated with empagliflozin compared to patients treated with other SGLT2 inhibitors or DPP-4 inhibitors	2016-06-08	ema	type 2 diabetes	yes	cprd			risk						1
Ongoing	AN OBSERVATIONAL POST-AUTHORIZATION MODIFIED PRESCRIPTION-EVENT MONITORING SAFETY STUDY TO MONITOR THE SAFETY AND UTILIZATION OF EXENATIDE ONCE WEEKLY (BYDUREON®) IN THE PRIMARY CARE SETTING IN ENGLAND	2016-06-06	ema	type 2 diabetes	no				dus, risk	prescription event monitoring prospective				1
Ongoing	A pharmacoepidemiological study of Rivaroxaban use and potential adverse outcomes in routine clinical pratice in Germany	2016-06-06	ema	nvaf	yes	gepard			risk, dus, effectiveness						1
Ongoing	EPID Multiple Sclerosis Pregnancy study - Pregnancy outcomes in Multiple Sclerosis populations exposed and unexposed to interferon beta - a register-based study in the Nordic countries	2016-06-02	ema	multiple sclerosis	yes	swedish register, norwegian register, finnish register			risk						1
Ongoing	AN OBSERVATIONAL, LONGITUDINAL, PROSPECTIVE, LONG-TERM REGISTRY OF PATIENTS WITH HYPOPHOSPHATASIA	2016-05-23	ema	hypophosphatasia	no				risk, dus, effectiveness	disease registries Prospective				1
Ongoing	An observational disease and clinical outcomes registry of patients with acid lipase (LAL) deficiency	2016-05-19	ema	Lysosomal acid lipase deficiency	no				risk, dus, effectiveness	disease registries Prospective				1
Ongoing	Evaluation of potential off-label use of dabigatran etexilate in Europe	2016-05-07	ema	nvaf	yes	cprd, cegedim france, danish registry			dus						1
Ongoing	A prospective observational study to assess effectiveness of the training and risk minimisation measures recommended for the usage of the diagnostic agent NeuraCeqTM in the post-authorisation clinical situation: A post-authorisation safety study (PASS)	2016-05-02	ema	alzheimer's	no				risk, effectiveness	prospective observational study				1
Ongoing	Drug utilization study of dexamfetamine in European countries	2016-05-02	ema	narcolepsy	yes	danish registries, ims germany			dus						1
Ongoing	Prospective, observational cohort, evaluating the incidence of nephrotoxicity, and other adverse events of interest, in patients treated with the higher recommended teicoplanin loading dose (12mg/kg twice a day), and comparison with external historical comparator data	2016-04-26	ema	antibiotic	no				risk	Prospective patient-based data collection				1
Ongoing	Non-Interventional Post-Authorization Safety Study on the Long-Term Safety of HyQvia in Subjects treated with HyQvia	2016-04-25	ema	primary immunodeficiency	no				risk	Prospective patient-based data collection				1
Ongoing	ADVATE 2 mL (reconstituted in 2 mL SWFI) POST-AUTHORIZATION SAFETY SURVEILLANCE STUDY	2016-04-22	ema	hemophilia a	no				risk, effectiveness	Prospective patient-based data collection				1
Ongoing	RELATIVE EFFECTIVENESS OF DRONEDARONE VS. OTHER TREATMENTS OF ATRIAL FIBRILLATION	2016-04-06	ema	nvaf	no				effectiveness	hybrid data collection							1
Ongoing	Post-Authorisation Safety Study of Esbriet® (Pirfenidone): A Prospective Observational Registry to Evaluate Long-Term Safety in Real-World Setting	2016-03-24	ema	pulmonary fibrosis	no				risk	Prospective patient-based data collection				1
Ongoing	Linaclotide Utilisation Study in Selected European Populations	2016-03-17	ema	irritable bowel syndrome	yes	cprd, sidiap, swedish register			dus						1
Ongoing	An Observational Post-authorization Safety Specialist Cohort Event Monitoring Study (SCEM) to Monitor the Safety and Utilization of rivaroxaban (XARELTO®) initiated in secondary care for the prevention of atherothrombotic events in patients who have had acute coronary syndrome in England and Wales	2016-03-08	ema	acs	no				risk, dus	survey				1
Ongoing	An Observational Post-Authorization Safety Study (PASS) of MOVENTIG® (Naloxegol) Drug Utilization in Selected European Populations	2016-03-04	ema	constipation	yes	norwegian register, thin, swedish register			dus						1
Ongoing	An Observational Post-Authorization Safety Study (PASS) of MOVENTIG® (Naloxegol) Among Patients Aged 18 Years and Older Diagnosed with Non Cancer Pain and Treated with Opioids Chronically	2016-03-04	ema	constipation	yes	thin, pharmo			risk						1
Ongoing	Evaluation of Physician and Patient Knowledge of Safety and Safe Use Information for Aflibercept in Europe: An Observational Postauthorisation Study	2016-03-01	ema	cancer	no				effectiveness	cross sectional survey				1
Ongoing	Evaluation of Effectiveness of Amyvid Reader Training (I6E-AV-AVBE)	2016-02-22	ema	alzheimer's	no				effectiveness	survey				1
Ongoing	Prospective international observational cohort non-comparative study describing the safety and effectiveness of ZALTRAP® administered in combination with FOLFIRI for the treatment of patients with metastatic colorectal cancer in current clinical practice: A Post-Authorisation Safety Study (PASS)	2016-02-22	ema	colorectal cancer	no				risk, effectiveness	Prospective patient-based data collection				1
Ongoing	Drug utilisation study (DUS) on flupirtine-containing medicinal products	2016-02-03	ema	pain	yes	ims germany			dus						1
Ongoing	Non-interventional study for the generation of long term safety and efficacy data of pasireotide s.c. in patients with Cushing’s disease (Post-Authorization Safety Study)	2016-01-14	ema	cushing's syndrome	no				risk	Prospective patient-based data collection				1
Ongoing	A Non Interventional Long term safety Study of Ruxolitinib in Myelofibrosis	2016-01-14	ema	myelofibrosis	no				risk, effectiveness	registry				1
Ongoing	An Observational Drug Utilization Study of Stribild® in Adults with HIV-1 Infection (GS-EU-236-0141)	2015-12-22	ema	hiv	no				dus	Prospective patient-based data collection				1
Ongoing	LPLD Registry, observational longitudinal pharmaco-epidemiologic study in lipoprotein lipase deficient (LPLD) patients, either treated or not treated with alipogene tiparvovec (Glybera®)	2015-12-17	ema	lipoprotein	no				risk, effectiveness	Prospective patient-based data collection				1
Ongoing	OBSERVATIONAL SAFETY AND EFFECTIVENESS STUDY OF PATIENTS WITH POLYARTICULAR JUVENILE IDIOPATHIC ARTHRITIS TREATED WITH TOCILIZUMAB	2015-12-11	ema	idiopathic arthritis	no				risk	Prospective patient-based data collection				1
Ongoing	Post-Authorization Safety Study (PASS) of conjugated estrogens/bazedoxifene (CE/BZA) in the United States	2015-11-17	ema	menopause	yes		healthcore		risk						1
Ongoing	Prospective controlled cohort study on the safety of a monophasic oral contraceptive containing nomegestrol acetate (2.5mg) and 17ß-estradiol (1.5mg)	2015-10-30	ema	contraceptives	no				risk, dus, effectiveness	Prospective patient-based data collection				1
Ongoing	A proposed pharmacoepidemiological study of Rivaroxaban use and potential adverse outcomes in routine clinical pratice in the United Kingdom	2015-10-14	ema	nvaf	yes	thin			risk, dus, effectiveness						1
Ongoing	Long-Term Observational study of Translarna Safety and Effectiveness in Usual Care	2015-10-14	ema	duchenne	no				risk, dus, effectiveness	Prospective patient-based data collection				1
Ongoing	A pharmacoepidemiological study of Rivaroxaban use and potential adverse outcomes in routine clinical pratice in the Netherlands	2015-10-13	ema	nvaf	yes	pharmo			risk, dus, effectiveness						1
Ongoing	Registry of Pediatric Patients Treated with Vedrop® (Tocofersolan) in Europe for Vitamin E Deficiency due to Digestive Malabsorption in Congenital or Hereditary Chronic Cholestasis	2015-10-09	ema	vitamin e deficiency	no				risk, dus, effectiveness	Prospective patient-based data collection				1
Ongoing	European Drug Usage Survey for Amyvid (I6E-MC-AVBF)	2015-09-18	ema	alzheimer's	no				dus	Prospective patient-based data collection				1
Ongoing	Non-interventional study on Edoxaban treatment in routine clinical practice for patients with non valvular atrial fibrillation	2015-09-09	ema	nvaf	no				risk, effectiveness	Prospective patient-based data collection				1
Ongoing	A Prospective, Multi-center Registry for Patients with Short Bowel Syndrome	2015-07-21	ema	short-bowel syndrome	no				risk, effectiveness	Prospective patient-based data collection				1
Ongoing	HLA alleles as genetic risk factors for elevation of aminotransferase levels in patients treated with agomelatine	2015-06-24	ema	depression	no				risk	samples from previous clinical trials- retrospective						1
Ongoing	Evaluation of the Effectiveness of Risk Minimisation Measures: A Survey among Health Care Professionals to Assess their Knowledge and Attitudes on Prescribing Conditions of Instanyl® in France and the Netherlands	2015-06-16	ema	cancer pain	no				effectiveness	cross sectional survey				1
Ongoing	A prospective observational registry study to characterise normal conditions of use, dosing and safety following administration of vernakalant IV sterile concentrate	2015-06-11	ema	nvaf	no				risk	Prospective patient-based data collection				1
Ongoing	The acute effects of azithromycin use on cardiovascular mortality, as compared with amoxicillin	2015-06-01	ema	antibiotic	yes		kaiser permanante		risk						1
Ongoing	Post-Authorisation Safety Cohort Observation of Retacrit™ (epoetin zeta) Administered Subcutaneously for the Treatment of Renal Anaemia (PASCO II)	2015-04-29	ema	renal anemia	no				risk	Prospective patient-based data collection				1
Ongoing	Post-Authorisation Safety Study (PASS) MA25101: An Observational Cohort Study of the Safety of Brentuximab Vedotin in the Treatment of Relapsed or Refractory CD30+ Hodgkin Lymphoma and Relapsed or Refractory Systemic Anaplastic Large Cell Lymphoma	2015-04-20	ema	lymphoma	no				risk	Prospective patient-based data collection				1
Ongoing	WEUSKOP7135: A prospective, observational cohort study nested within the HCV TARGET study to evaluate real-world use	2015-04-06	ema	hep c	no				risk, effectiveness	registry				1
Ongoing	WEUSKOP7134: A prospective, observational cohort study nested within the HCV Research UK National Registry to evaluate real-world use of eltrombopag in adult patients with chronic Hepatitis C Virus infection who are unable to initiate or maintain optimal interferon-based therapy due to thrombocytopenia	2015-04-06	ema	hep c	no				risk, effectiveness	registry				1
Ongoing	WEUSKOP7136: A global, prospective cohort study to evaluate the real-world use of eltrombopag in adult patients with chronic Hepatitis C Virus infection who are unable to initiate or maintain optimal interferon-based therapy due to thrombocytopenia	2015-04-06	ema	hep c	no				risk, effectiveness	Prospective patient-based data collection				1
Ongoing	REVIEU - A multinational, retrospective, observational drug utilisation study of REVOLADE™ (eltrombopag) In selected countries in the European Union	2015-04-06	ema	itp	no				dus	retrospective chart review						1
Ongoing	An Observational Study to Evaluate the Long term Safety of Ivacaftor in Patients With Cystic Fibrosis	2015-04-02	ema	cystic fibrosis	no				risk, dus	disease registries Prospective				1
Ongoing	A pharmacoepidemiological study to examine patient characteristics, drug utilizationpattern and crude incidence rates of selected outcomes in new users of ticagrelor,clopidogrel and prasugrel in national Swedish registries.	2015-03-23	ema	cv disease	yes	swedish register			dus						1
Ongoing	Esmya ® Prescription Patterns in Europe: A Retrospective Drug Utilization Chart Review Study	2015-02-04	ema	uterine fibroids	no				dus, effectiveness	retrospective chart review						1
Ongoing	Tecfidera (dimethyl fumarate) Pregnancy Exposure Registry	2015-01-16	ema	multiple sclerosis	no				risk	Prospective patient-based data collection				1
Ongoing	Safety Evaluation of Adverse Reactions in Diabetes - Drug utilisation studies	2015-01-09	ema	type 2 diabetes	yes	cprd, ipci netherlands, pharmo, health search/cegedim italy, puglia, lombardy, bifap spain, gepard	medicare		dus						1
Ongoing	Safety Evaluation of Adverse Reactions in Diabetes - Comparative studies	2015-01-09	ema	type 2 diabetes	yes	cprd, ipci netherlands, pharmo, health search/cegedim italy, puglia, bifap spain, gepard	medicare		risk						1
Ongoing	Evaluation of the Effectiveness of Risk Minimisation Measures: A Joint PASS Survey among Health Care Professionals to Assess their Knowledge and Attitudes on Prescribing Conditions of Trimetazidine in Bulgaria, Czech Republic, Estonia, France, Hungary, Latvia, Lithuania, Poland, Portugal, Romania, Slovakia, and Spain	2014-11-25	ema	angina	no				dus, effectiveness	survey				1
Ongoing	Use of Intravitreal JETREA® in Clinical Practice: A European Prospective Drug Utilisation Study	2014-11-05	ema	macular adhesion	no				dus	Prospective patient-based data collection				1
Ongoing	C1 inhibitor Treatment Registry to assess the Safety and Immunological Profile of Ruconest in the treatment of HAE Attacks	2014-08-29	ema	angioedema	no				risk	registry				1
Ongoing	YERVOY Risk Minimisation Tool Evaluation Survey	2014-06-30	ema	melanoma	no				effectiveness	Prospective survey data collection from HCPs and patients				1
Ongoing	Attention Deficit Hyperactivity Disorder Drugs Use Chronic Effects: Results from the National Health Survey for Children and Adolescents (KiGGS)	2014-06-26	ema	adhd	yes	germ			risk	using german Health Interview and Examination Survey for Children and Adolescents					1
Ongoing	European, Observational, Prospective Study to Evaluate the Benefit/Risk of Vandetanib (CAPRELSA™) 300 mg in RET Mutation Negative and RET Mutation Positive Patients with Symptomatic, Aggressive, Sporadic, Unresectable, Locally Advanced/Metastatic Medullary Thyroid Cancer (MTC)	2014-06-03	ema	cancer	no				risk, dus	Prospective patient-based data collection				1
Ongoing	LOWER: Lomitapide (Juxtapid and Lojuxta) Observational Worldwide Evaluation Registry	2014-05-07	ema	familial hypercholesterolaemia	no				risk	Prospective patient-based data collection				1
Ongoing	International Active Surveillance study - Folate and Oral Contraceptive Utilization Study	2014-04-02	ema	contraceptives	no				risk, dus, effectiveness	Prospective patient-based data collection				1
Ongoing	European Registry of Anti-Epileptic Drug Use in Patients with Lennox-Gastaut Syndrome (LGS)	2013-12-11	ema	lennox-gastaut syndrome	no				risk, effectiveness	registry				1
Ongoing	Drug Utilization Study of ZALTRAP® (aflibercept) Using European Databases	2013-12-05	ema	colorectal cancer	yes	ims uk			dus						1
Ongoing	An Observational Post-Authorization Safety Specialist Cohort Event Monitoring Study (SCEM) to Monitor the Safety and Utilization of Rivaroxaban (Xarelto®) for the Prevention of Stroke in Patients with AF, Treatment of DVT and PE, and the Prevention of Recurrent DVT and PE in the Secondary Care Hospital Setting in England and Wales	2013-11-28	ema	nvaf	no				risk, dus	Prospective patient-based data collection				1
Ongoing	Kuvan® Adult Maternal Pediatric European Registry	2013-07-22	ema	phenylketonuria	no				risk, dus	Prospective patient-based data collection				1
Planned	Assessment of Health Care Professionals’ Knowledge and Behaviour Regarding Prescribing Conditions of Cholib® (fenofibrate and simvastatin fixed combination): A European PASS conducted in Austria, Portugal, Slovenia, Croatia, Greece and Bulgaria	2016-10-07	ema	cvd	no				dus	survey				1
Planned	OBSERVATIONAL POST-AUTHORISATION SAFETY STUDY OF VISTABEL® FOR THE TREATMENT OF CROW’S FEET LINES (CFL)	2016-10-06	ema	skin wrinkling	no				risk	Prospective patient-based data collection				1
Planned	Aclidinium Bromide Post-Authorisation Safety Study to Evaluate the Risk of Cardiovascular Endpoints	2016-09-30	ema	copd	yes	cprd			risk						1
Planned	Long-term safety after Holoclar® implant for restoration of corneal epithelium in patients with limbal stem cell deficiency due to ocular burns: observational study of routine clinical practice	2016-09-29	ema	limbal stem cell deficiency	no				risk, dus, effectiveness risk min	Prospective patient-based data collection				1
Planned	The Mepolizumab Pregnancy Exposure Study: a VAMPSS post marketing surveillance study of Mepolizumab safety in pregnancy	2016-09-27	ema	asthma	no				risk	Prospective patient-based data collection				1
Planned	An Observational Study of the Risk of Malignant Neoplasms and Malignant Neoplasms of Special Interest (Thyroid and Pancreatic Cancer) in Subjects Treated with Albiglutide Compared to Those Treated with Other Antidiabetic Agents	2016-09-27	ema	type 2 diabetes	yes	cprd			risk						1
Planned	Non-interventional study on Edoxaban treatment in routine clinical practice in patients with venous thromboembolism	2016-09-26	ema	vte	no				risk, effectiveness	Prospective patient-based data collection				1
Planned	Linaclotide Safety Study for the Assessment of Diarrhoea—Complications and Associated Risk Factors in Selected European Populations with IBS-C	2016-09-20	ema	irritable bowel syndrome	yes	sidiap, cprd, swedish register			risk						1
Planned	A Multinational Observational Study to Evaluate the Safety of Repatha® in Pregnancy	2016-09-17	ema	hypercholesteremia	no				risk	Prospective patient-based data collection				1
Planned	Association between use of desloratadine and risk of seizures, supraventricular tachycardia, and atrial fibrillation or flutter: A Nordic register-based study	2016-09-16	ema	allergies	no?	swedish register, danish register, norwegian register, finnish register			risk						1
Planned	"Evaluation of the effectiveness of Eliquis® (apixaban) risk minimization tools in European	2016-09-14	ema	nvaf	no				effectiveness	Prospective patient-based data collection				1
Planned	A longitudinal study of 3 cohorts of patients with psoriasis and/or psoriatic arthritis: one treated with Otezla® (apremilast) and two treated with comparator drugs (oral and injectable treatments)	2016-09-14	ema	psoriasis	yes	cprd			risk						1
Planned	Post-Authorization Safety Study of OZURDEX® (Dexamethasone Intravitreal Implant): A Prospective Observational Study to Evaluate Long-Term Safety in Real-World Clinical Practice	2016-09-13	ema	macular oedema	no				risk	Prospective patient-based data collection				1
Planned	Evaluation of the effectiveness of the abatacept (ORENCIA®) intravenous and subcutaneous formulation Patient Alert Cards in patients with rheumatoid arthritis in a sample of European Economic Area countries	2016-09-13	ema	rheumatoid arthritis	no				effectiveness	surveys				1
Planned	Prospective non-interventional cohort study to assess safety and tolerability of 3Fluart 2016/2017 trivalent seasonal influenza vaccine in children, adolescents, adults and elderly subjects	2016-09-13	ema	vaccine	no				risk	registry				1
Planned	Evaluation of the effectiveness of the belatacept (Nulojix®) Patient Alert Card in patients following renal transplantation in European Economic Area countries.	2016-09-12	ema	renal transplant	no				effectiveness	survey				1
Planned	Characterising the safety profile of lurasidone in clinical practice: A drug utilisation and safety study using a United Kingdom primary care database	2016-09-07	ema	schizophrenia	yes	cprd			risk, dus						1
Planned	A Prospective, Non-interventional, Observational Post-authorisation Study to Assess the Late-effects of Patients who have received Unituxin.	2016-09-06	ema	neuroblastoma	no				risk, effectiveness	Prospective patient-based data collection				1
Planned	Prescribing Patterns of Lipegfilgrastim (Lonquex®) in the European Union	2016-09-01	ema	neutropenia after chemotherapy	no				dus	retrospective chart review						1
Planned	A Non-interventional Study of Clinical Experience in Patients Prescribed Raxone® for the Treatment of Leber’s Hereditary Optic Neuropathy (LHON)	2016-08-31	ema	leber's optic neuropathy	no				risk, dus, effectiveness	Prospective patient-based data collection				1
Planned	Healthcare Professional and Patient Surveys to Evaluate the Effectiveness of the Risk Minimisation Educational Materials for Certolizumab Pegol (CZP; CIMZIA®)	2016-08-29	ema	arthritis, spondylitis	no				effectiveness	survey				1
Planned	Incidence of colorectal hyperplasia and gastrointestinal cancer in treated adult hypertensive patients in the United States – a cohort study based on secondary use of health data	2016-08-26	ema	hypertension	yes		ims pharmetrics		risk						1
Planned	Post-Authorisation Safety Study (PASS) of the Utilisation Patterns of Apixaban in Denmark	2016-08-16	ema	nvaf	yes	danish registers			dus						1
Planned	ACCELERATE: AN INTERNATIONAL, OBSERVATIONAL REGISTRY FOR PATIENTS WITH CASTLEMAN DISEASE	2016-08-16	ema	castleman disease	no				risk, effectiveness	registry				1
Planned	Pharmacoepidemiological study (Drug Utilization Study) of JAYDESS use in routine clinical practice in Sweden	2016-08-12	ema	contraceptives	yes	swedish registers			dus						1
Planned	SCENESSE® (Afamelanotide 16mg) Retrospective Chart Review	2016-08-10	ema	porphyria	no				risk	retrospective chart review						1
Planned	Protocol version for countries where patients treated off-label cannot be included in the disease registry: A Post-Authorisation Disease Registry Safety Study to Generate Data on the Long-Term Safety and Clinical Effectiveness of SCENESSE® (Afamelanotide 16mg) in Patients with Erythropoietic Protoporphyria (EPP).	2016-08-10	ema	porphyria	no				risk	registry				1
Planned	A Post-Authorisation Disease Registry Safety Study to Generate Data on the Long-Term Safety and Clinical Effectiveness of SCENESSE® (Afamelanotide 16mg) in Patients with Erythropoietic Protoporphyria (EPP)	2016-08-10	ema	porphyria	no				risk	registry				1
Planned	Safety and Incidence of Side Effects in a Cohort of Postmenopausal Women Prescribed Ospemifene Relative to Patients Diagnosed with but not Treated for Vulvar and Vaginal Atrophy (VVA) and Patients on Selective Oestrogen Receptor Modulators (SERMs) for Oestrogen-deficiency Conditions or Breast Cancer Prevention – A Post-Authorisation Safety Study	2016-08-09	ema	vulvular and vaginal atrophy	yes	sidiap, gepard, health search/cegedimitaly	marketscan		risk, dus						1
Planned	Incidence and Resolution of Eribulin-induced peripheral Neuropathy (IRENE)	2016-08-03	ema	breast cancer	no				risk	Prospective patient-based data collection				1
Planned	Pattern of use, safety and tolerability of the diagnostic agent NeuraCeqTM in European clinical practice: A cross-sectional, retrospective, non-interventional post-authorisation safety study (PASS)	2016-08-02	ema	alzheimer's	no				risk, dus	survey				1
Planned	A prospective multicenter observational post authorization safety sub-registry to characterize the long-term safety profile of commercial use of eliglustat (Cerdelga®) in adult patients with Gaucher disease	2016-08-01	ema	gaucher's disease	no				risk, dus	Prospective patient-based data collection				1
Planned	A European, observational, three-year cohort comparative study on the safety of the fixed-dose combination pravastatin 40 mg/fenofibrate 160 mg (Pravafenix) versus statin alone in real clinical practice	2016-07-29	ema	cvd	no				risk, dus	Prospective patient-based data collection				1
Planned	Dulaglutide Modified-Prescription-Event Monitoring Study and network database study: a multi-database collaborative research program of observational studies to monitor the utilisation and safety of dulaglutide in the EU	2016-07-29	ema	type 2 diabetes	yes	gepard, pharmo, caserta lhu italy			risk, dus	prospective PEM- hybrid study							1
Planned	Use of Nalmefene (Selincro®) in European databases: Cohort design using longitudinal electronic medical records or claims databases	2016-07-27	ema	alcohol use	yes	cprd, swedish register, hri germany			dus						1
Planned	Post-Marketing Observational Prospective Study to Assess Real World Outcomes and the Risk of Myelodysplastic syndromes (MDS)/acute myeloid leukaemia (AML) in Platinum Sensitive Relapsed breast cancer susceptibility gene (BRCA) Mutated Ovarian Cancer Patients Treated with Lynparza (olaparib); the LOCALISE Study	2016-07-22	ema	breast cancer	no				risk	Prospective patient-based data collection				1
Planned	EVALUATION OF THE EFFECTIVENESS OF RISK MINIMISATION MEASURES: A SURVEY AMONG HEALTH CARE PROFESSIONALS AND PATIENT/CAREGIVERS TO ASSESS THEIR KNOWLEDGE AND ATTITUDES ON PRESCRIBING AND HOME ADMINISTRATION CONDITIONS OF VELAGLUCERASE ALPHA (VPRIV®) IN 6 EUROPEAN COUNTRIES	2016-07-20	ema	gaucher's disease	no				effectiveness	survey				1
Planned	GS-EU-337-1820 - An Observational Drug Utilization Study of Ledipasvir/Sofosbuvir and Tenofovir Disoproxil Fumarate + Pharmacokinetic Enhancer Co-Administration in Adults Co-Infected with Chronic Hepatitis C and HIV-1 Infections	2016-07-20	ema	hep c and HIV	no				dus	Prospective patient-based data collection				1
Planned	A multinational, multi-centre, prospective, non-interventional, post-authorisation safety study in healthy donors (HDs) exposed to Nivestim (biosimilar filgrastim) for haematopoietic stem cell (HSC) mobilisation	2016-07-11	ema	stem cell transplant	no				risk, effectiveness	Prospective patient-based data collection				1
Planned	A 5-year multi-center, observational post-authorization safety study to document the drug utilisation of Wakix® in the treatment of narcolepsy with or without cataplexy and to collect information on its long termthe safety of Wakix® when used in routine medical practice	2016-06-16	ema	narcolepsy	no				risk, dus	Prospective patient-based data collection				1
Planned	Registry Study to collect Long-Term Safety Data from Female Subjects who become pregnant during treatment with HyQvia (Immune Globulin (Human) 10% with rHuPH20)	2016-04-25	ema	primary immunodeficiency	no				risk	Prospective patient-based data collection				1
Planned	Incidence and pattern description of gastrointestinal, skin, genital, corneal, and mucosal erosions, ulcerations , perforations, haemorrhages, fistulas, abscesses, delayed wound healing and death among patients treated with nicorandil with and without diverticular disease	2016-04-21	ema	angina	yes	cprd			risk						1
Planned	Assessing the safety of oseltamivir exposure in pregnant women	2016-04-19	ema	influenza	yes	danish registries			risk						1
Planned	A 6-year, Multicentre, Non-interventional, Post-authorisation Safety Study for Patients Prescribed JINARC® for Autosomal Dominant Polycystic Kidney Disease	2016-03-17	ema	adpkd	no				risk, dus	Prospective patient-based data collection				1
Planned	Post Authorisation Safety Study (PASS): an European observational cohort of patients with type 1 diabetes treated via intraperitoneal route with Insuman Implantable 400 IU/mL in Medtronic MiniMed implantable pump	2016-01-04	ema	type 1 diabetes	no				risk	Prospective patient-based data collection				1
Planned	ESCORT-HU : European Sickle Cell Disease Cohort - Hydroxyurea	2015-12-16	ema	sickle cell anaemia	no				risk	Prospective patient-based data collection				1
Planned	Evaluation of the Effectiveness of Risk Minimisation Measures: A Joint PASS Survey among Health Care Professionals to Assess their Knowledge and Attitudes on Prescribing Conditions of Thiocolchicoside containing Medicinal Products for Systemic Use in France, Greece, Italy and Portugal	2015-12-03	ema	low back pain	no				dus, effectiveness	survey				1
Planned	Drug Utilisation Study of conjugated oestrogens/ bazedoxifene (CE/BZA) in the European Union (EU)	2015-11-17	ema	menopause	yes	thin, ims france, belgium, spain,netherlands, finland, germany,italy; swedish register,			dus						1
Planned	Non-interventional post-authorisation safety study of pattern of use of Nordic Aprotinin	2015-10-29	ema	fibrinolysis	no				dus	Prospective patient-based data collection				1
Planned	Drug utilisation study (DUS) on flupirtine-containing products Retrospective drug utilisation study using patient-level databases to characterise prescribing practices of flupirtine-containing drugs during routine clinical use and assess the main reasons for prescription by representative groups of prescribers	2015-10-26	ema	pain	yes	ims germany			risk, dus, effectiveness						1
Planned	Evaluation of the Effectiveness of Risk Minimisation Measures: A Joint PASS Survey and Drug Utilisation Study among Health Care Professionals to Assess their Knowledge and Attitudes on Prescribing Conditions of valproate in France, Germany, Spain, Sweden and United Kingdom	2015-10-23	ema	epilepsy	no				dus, effectiveness	survey				1
Planned	Post-authorization safety study with Epoetin theta in patients with chronic kidney disease An observational, non-interventional, multinational, multicentre, uncontrolled, prospective cohort study.	2015-10-07	ema	ckd	no				risk	Prospective patient-based data collection				1
Planned	Drug Utilization Study of Thiocolchicoside (TCC) containing medicinal products for systemic use in France, Italy and Portugal.	2015-09-24	ema	seizure	yes	ims france, italy			dus, effectiveness						1
Planned	Post-authorisation Safety (PAS) Observational Cohort Study to Quantify the Incidence and Comparative Safety of Selected Cardiovascular and Cerebrovascular Events in COPD Patients Using Inhaled UMEC/VI Combination or Inhaled UMEC versus Tiotropium (Study 201038)	2015-07-17	ema	copd	no				risk, effectiveness	Prospective patient-based data collection				1
Planned	Evaluation of the Effectiveness of Risk Minimization Measures: Trimetazidine Drug Utilization Study in European Countries using databases – analysis for France, Hungary, Romania and Spain	2015-06-02	ema	angina	yes	ims france, spain, romania, hungary			dus						1
Planned	Drug utilisation study (DUS) on the use of Cholib® (fenofibrate and simvastatin fixed combination): a European multinational study using secondary health records databases	2015-05-28	ema	cvd	yes	ims france, hungary			dus						1
Planned	A Registry in the European Union of Provenge Therapy in Men with Metastatic Castrate-Resistant Prostate Cancer	2015-05-21	ema	prostate cancer	no				risk	Prospective patient-based data collection				1
Planned	Morquio A Registry Study	2015-05-18	ema	morquio a	no				risk	Prospective patient-based data collection				1
Planned	A Joint Drug Utilisation Study (DUS) of valproate and related substances, in Europe, using databases	2015-05-07	ema	epilepsy	yes	cprd, sidiap, swedish register, ims france, germany			dus						1
Planned	A Post-Authorization Safety Study of the Use of Intravenous Telavancin (VIBATIV®) in the Clinical Setting	2015-05-06	ema	antibiotic	no				risk	retrospective chart review						1
Planned	Protocol for the Effectiveness Check of the Awareness and Knowledge of Educational Materials for the Eligard Risk Minimization Program	2015-04-23	ema	cancer	no				effectiveness	survey				1
Planned	Effects of Lomitapide on Carotid and Aortic Atherosclerosis in Patients Treated with Lomitapide in Usual Care	2015-04-21	ema	hypercholesteremia	no				effectiveness	Prospective patient-based data collection				1
Planned	A Randomized, Open Label, Phase 4 Study Evaluating the Renal Effect of Elvitegravir/Cobicistat/Emtricitabine/Tenofovir DF or other Tenofovir DF-containing Regimens (Ritonavir-boosted Atazanavir plus Emtricitabine/Tenofovir DF or Efavirenz /Emtricitabine/Tenofovir DF) compared to Ritonavir boosted Atazanavir plus Abacavir/Lamivudine in Antiretroviral Treatment-naïve HIV-1 Infected Adults with eGFR…	2015-04-13	ema	hiv	no				risk, effectiveness	Prospective patient-based data collection				1
Planned	A Multinational Retrospective Medical Record Review to Evaluate Utilisation Patterns of ADASUVE® (Staccato loxapine for inhalation) in Agitated Persons in Routine Clinical Care	2015-03-24	ema	agitation	no				dus	retrospective chart review						1
Planned	A Multicenter, Global, Observational Study to Collect Information on Safety and to Document the Drug Utilization of Tecfidera (Dimethyl Fumarate) When Used in Routine Medical Practice in the Treatment of Multiple Sclerosis	2014-12-19	ema	multiple sclerosis	no				risk, dus, effectiveness	Prospective patient-based data collection				1
Planned	International LEMTRADA Pregnancy Exposure Cohort in Multiple Sclerosis	2014-10-08	ema	multiple sclerosis	no				risk	Prospective patient-based data collection				1
Planned	A prospective, multicenter, observational, post-authorization safety study (PASS) to evaluate the long term safety profile of LEMTRADA® (alemtuzumab) treatment in patients with relapsing forms of multiple sclerosis (RMS)	2014-09-30	ema	multiple sclerosis	no				risk	Prospective patient-based data collection				1
Planned	A non-interventional, post authorization safety study (PASS) to evaluate the safety of Kineret in the treatment of Cryopyrin Associated Periodic Syndromes (CAPS) in routine clinical care with regard to serious infections, malignancies, injection site reactions, allergic reactions and medication errors, including re-use of syringe. Sobi.Anakin-201	2014-08-21	ema	Cryopyrin associated periodic syndrome	no				risk, effectiveness	Prospective patient-based data collection				1
Planned	Lambert-Eaton Myasthenic Syndrome (LEMS) Registry	2014-07-21	ema	lambert eaton	no				effectiveness, risk	registry				1
Planned	A POST AUTHORIZATION SAFETY SURVEILLANCE REGISTRY IN PREVIOUSLY UNTREATED PATIENTS WITH SEVERE HEMOPHILIA A IN USUAL CARE SETTINGS	2014-06-26	ema	hemophilia a	no				risk, effectiveness	Prospective patient-based data collection				1
Planned	Attention Deficit Hyperactivity Disorder Drugs Use Chronic Effects observational, open label pharmacovigilance study	2014-05-14	ema	adhd	no				risk	Prospective patient-based data collection				1
Planned	Global Lomitapide (Juxtapid and Lojuxta) Pregnancy Exposure Registry	2014-05-07	ema	hypercholesteremia	no				risk	Prospective patient-based data collection				1
Planned	A multi-centre, multinational, prospective observational registry to collect safety and outcome data in patients diagnosed with severe hepatic VOD following hematopoietic stem cell transplantation (HSCT) and treated with Defitelio® or supportive care (control group)	23/04/201	ema	hsct	no				risk	Prospective patient-based data collection				1
